# Supplementary material for: Drug-Inclusive Inorganic–Organic Hybrid Systems for the Controlled Release of the Osteoporosis Drug Zoledronate
Source: Molecules. 2022 Sep 21;27(19):6212. doi: 10.3390/molecules27196212 (PMC9572319; doi:10.3390/molecules27196212)
Supplement: Supplementary file 1 [file molecules-27-06212-s001.zip]

Archive with 1 entries (1 files):
- molecules-1888410-supplementary.pdf
